# Supplementary material for: FvWRKY75 Positively Regulates FvCRK5 to Enhance Salt Stress Tolerance
Source: Plants (Basel). 2025 Jun 12;14(12):1804. doi: 10.3390/plants14121804 (PMC12196777; doi:10.3390/plants14121804)
Supplement: Supplementary file 1 [file plants-14-01804-s001.zip]

Archive with 1 entries (1 files):
- plants-3627976-supplementary.pdf
